# Supplementary material for: Chromosome‐level haplotype‐resolved genome assembly provides insights into the highly heterozygous genome of Italian ryegrass (Lolium multiflorum Lam.)
Source: Plant Genome. 2025 Aug 25;18(3):e70079. doi: 10.1002/tpg2.70079 (PMC12376112; doi:10.1002/tpg2.70079)
Supplement: Supplementary file 2 — Table S1: Assembly statistics of Rabiosa Table S2: Statistics of phase blocks Table S3: Statistics of binned reads from reference‐based phasing Table S4: BUSCO (v4.1.4) assessment results of genome assemblies Table S5: Transposable elements (TE) annotation results Table S6: Number of variants for calculating sequence variation between the two haplotypes of Rabiosa [file TPG2-18-e70079-s002.xlsx]

## Sheet: Table S1
Table S1: Assembly statistics of Rabiosa
Assemblies	Total length (bp)	Contigs (#)	Gaps (#)	N50 (bp)	L50 (#)	N90 (bp)	L90 (#)
rabiosa_h1.fa	1779353249	2034	9486	247624434	4	186435459	7
rabiosa_h1_polished_contigs.fa	1777003749	11384	0	276062	1807	77529	6528
rabiosa_h2.fa	1735016293	2062	9479	245508634	4	178866195	7
rabiosa_h2_polished_contigs.fa	1732671993	11375	0	265820	1808	74788	6573
rabiosa_v1.fa	2752220403	7898	5203	275652668	5	178106	786
rabiosa_v1_polished_contigs.fa	3392214832	14393	80	660612	1350	125251	5908
rabiosa_v1_polished_purged_contigs.fa	2750449603	12783	71	635327	1083	111656	5164
rabiosa_v1_polished_purged_salsa_contigs.fa	2752021603	9886	3215	1935979	351	142075	2547
rabiosa_v2.fa	2462200656	1918	2299	338745007	4	244921677	7
rabiosa_v2_polished_contigs.fa	4179652758	8074	0	966697	1222	226978	4578
rabiosa_v2_polished_purged_contigs.fa	2461968756	3383	0	1332597	563	396899	1838

## Sheet: Table S2
Table S2: Statistics of phase blocks
	Chr1	Chr2	Chr3	Chr4	Chr5	Chr6	Chr7
Total SNPs (#)	1064320	1333495	1436084	1693703	1065333	1092690	1359094
Phased SNPs (#)	1056331	1322687	1424888	1680821	1057183	1084431	1347706
Phased SNPs (%)	99.25	99.19	99.22	99.24	99.23	99.24	99.16
Unphased SNPs (#)	7989	10805	11193	12882	8148	8258	11388
Phase blocks (#)	776	1042	1010	1380	748	783	919
SNPs in the largest block (#)	1050411	1314780	1416897	1668435	1052284	1079145	1341820
SNPs in the largest block (%)	98.69	98.6	98.66	98.51	98.78	98.76	98.73
Length of the largest block (bp)	262400071	341736942	367334000	432989167	244874204	257629914	339096701
Length of the pseudo-chromosome (bp)	264624494	345633772	371026499	442563544	246243529	259232995	341651603

## Sheet: Table S3
Table S3: Statistics of binned reads from reference-based phasing
Bin	ONT reads (#)	Total length of ONT reads (bp)	Average length of ONT reads (bp)
Haplotype 1	3703084	49511773743	13370.4
Haplotype 2	3571897	47741308009	13365.8
Untagged	6398652	39766446651	6214.8
Unmapped	2003066	16474467909	8224.6

## Sheet: Table S4
Table S4: BUSCO (v4.1.4) assessment results of genome assemblies
Assemblies	Complete and single-copy	Complete and duplicated	Fragmented	Missing	Total complete
Flye polished contigs	0.266	0.727	0.002	0.005	0.993
Flye polished contigs purged by Purge Haplotigs	0.589	0.383	0.005	0.023	0.972
Flye polished contigs purged by purge_dups	0.587	0.364	0.006	0.043	0.951
Flye polished contigs purged by PurgeGrass	0.858	0.084	0.009	0.049	0.942
Rabiosa v1	0.882	0.058	0.008	0.052	0.94
Canu polished contigs	0.225	0.76	0.002	0.013	0.985
Canu polished contigs purged by Purge Haplotigs	0.55	0.408	0.004	0.038	0.958
Canu polished contigs purged by PurgeGrass	0.841	0.11	0.002	0.047	0.951
Rabiosa v2	0.89	0.056	0.004	0.05	0.946
Rabiosa h1	0.836	0.061	0.003	0.1	0.897
Rabiosa h2	0.836	0.054	0.006	0.104	0.89
Rabiosa dip	0.237	0.726	0.001	0.036	0.963
BUSCO (v5.3.2) assessment results of genome annotation
Proteins	Complete and single-copy	Complete and duplicated	Fragmented	Missing	Total complete
Rabiosa v2 (high and low confidence genes)	0.787	0.131	0.023	0.059	0.918
Rabiosa h1 (high and low confidence genes)	0.761	0.096	0.032	0.111	0.857
Rabiosa h2 (high and low confidence genes)	0.768	0.087	0.033	0.112	0.855
Rabiosa dip (high and low confidence genes)	0.213	0.741	0.014	0.032	0.954
Rabiosa v2 high confidence genes	0.713	0.12	0.019	0.148	0.833
Rabiosa v2 low confidence genes	0.081	0.011	0.013	0.895	0.092
Rabiosa h1 high confidence genes	0.685	0.088	0.028	0.199	0.773
Rabiosa h1 low confidence genes	0.08	0.009	0.012	0.899	0.089
Rabiosa h2 high confidence genes	0.695	0.076	0.029	0.2	0.771
Rabiosa h2 low confidence genes	0.083	0.008	0.012	0.897	0.091

## Sheet: Table S5
Table S5: Transposable elements (TE) annotation results
	Rabiosa v2			Rabiosa h1			Rabiosa h2
	Number of elements	Total length (bp)	Percentage of sequence (%)	Number of elements	Total length (bp)	Percentage of sequence (%)	Number of elements	Total length (bp)	Percentage of sequence (%)
Class I: Retroelements	1004778	1216369770	49.4	764884	932095795	52.38	742321	906937806	52.27
LINEs	75296	41346775	1.68	37149	16537021	0.93	36610	16120759	0.93
RTE (RIT)	448	103052	0	358	83940	0	384	87580	0.01
L1 (RIL)	73349	40705967	1.65	35669	15968215	0.9	35174	15610630	0.9
SINEs	0	0	0	0	0	0	0	0	0
LTR elements	929482	1175022995	47.72	727735	915558774	51.45	705711	16120759	51.34
Bel-pao (RLB)	470	40913	0	419	37659	0	415	36791	0
Copia (RLC)	312617	475784059	19.32	246551	363358989	20.42	240483	353880354	20.4
Gypsy (RLG)	440934	626258793	25.43	344952	496007298	27.88	331755	482084938	27.79
Retrovirus (RLR)	494	160403	0.01	333	103833	0.01	393	125742	0.01
Class II: DNA transposons	64252	25099582	1.02	50404	18551465	1.04	50081	18211611	1.05
hAT (DTA)	1767	278837	0.01	1537	244367	0.01	1489	236803	0.01
PIF-Harbinger (DTH)	9795	2199801	0.09	8353	1908413	0.11	8455	1929219	0.11
Helitron (DHH)	403	115975	0	331	92192	0.01	356	100916	0.01
Unclassified	1114996	471026951	19.13	703040	236389562	13.29	687233	231164744	13.32

## Sheet: Table S6
Table S6: Number of variants for calculating sequence variation between the two haplotypes of Rabiosa
Pseudo-chromosome	SNP (#)	INDEL (#)	PAV (#)
rabiosa h1 chr1	251196	20329	6180
rabiosa h1 chr2	311166	25856	7436
rabiosa h1 chr3	387379	29746	9140
rabiosa h1 chr4	408978	32466	9934
rabiosa h1 chr5	218022	18830	5185
rabiosa h1 chr6	302529	23570	6970
rabiosa h1 chr7	326076	30937	7733
